# Supplementary material for: Antimelanogenic Effects of Curcumin and Its Dimethoxy Derivatives: Mechanistic Investigation Using B16F10 Melanoma Cells and Zebrafish (Danio rerio) Embryos
Source: Foods. 2023 Feb 22;12(5):926. doi: 10.3390/foods12050926 (PMC10000565; doi:10.3390/foods12050926)
Supplement: Supplementary file 1 [file foods-12-00926-s001.zip]

Archive with 1 entries (1 files):
- foods-2194761-supplementary.pdf
